# Supplementary material for: Simultaneous Enhancement of Flame Resistance and Antimicrobial Activity in Epoxy Nanocomposites Containing Phosphorus and Silver-Based Additives
Source: Molecules. 2023 Jul 26;28(15):5650. doi: 10.3390/molecules28155650 (PMC10419371; doi:10.3390/molecules28155650)
Supplement: Supplementary file 1 [file molecules-28-05650-s001.zip]

Archive with 1 entries (1 files):
- molecules-2519965-supplementary.pdf
